# Supplementary material for: Preventive zinc supplementation in developing countries: impact on mortality and morbidity due to diarrhea, pneumonia and malaria
Source: BMC Public Health. 2011 Apr 13;11(Suppl 3):S23. doi: 10.1186/1471-2458-11-S3-S23 (PMC3231897; doi:10.1186/1471-2458-11-S3-S23)
Supplement: Additional File 1 — Characteristics of included studies [file 1471-2458-11-S3-S23-S1.xlsx]

## Sheet: Sheet1
Additional File 1: Characteristics of included studies
Author, year [reference]	Country	Selection criteria for study populationa	Group comparisonb	Sample sizec	% male	Supplementation scheme				Grade
						Duration (months)	Frequency	Zinc dose (mg)	Other micronutrientsd
Ninh 1996 [23]	Vietnam	Children 4-36 months with WAZ < -2 and HAZ < -2.	Zinc versus placebo	146	50	5	Daily	10	None	Moderate
Sazawal 1997 [7, 25]	India	Children 6-35 mo of age with diarrhea in past 24 h	Zinc plus MMN vs. MMN	609	51.6	6	Daily	10	Vitamin A 800 units, B1 0.6 mg, B2 0.5 mg, B6 0.5 mg, D3 100 IU, E 3 mg, and niacinamide 10 mg	High
Shankar 2000 [26]	Papua New Guinea	Unselected children 6 to 60 months of age	Zinc versus placebo	274	47.1	11.5	6 days/wk	10	None	Moderate
Umeta 2000 [24]	Ethiopia	Stunted infants with HAZ < -2	Zinc versus placebo	90	53.3	6	6 days/week	10	None	Moderate
		Nonstunted infants matched by age and sex	Zinc versus placebo	94	46.8	6	6 days/week	10	None
Muller 2001 [17]	Burkina Faso	Unselected children 6-31 months at enrollment	Zinc versus placebo	685	49.2	6	6 days/week	12.5	None	High
Bhandari 2002 [20, 33]	India	Unselected children 6-30 months of age	Zinc plus vitamin A versus vitamin A	2482	52.4	4	Daily	20 mg for children and 10 mg for infants	Vitamin A: 100,000 IU to infants and 200,000 IU to older children	High
Osendarp 2002 [18]	Bangladesh	Unselected infants 4 ± 1 wk of age	Zinc versus placebo	301	44.5	4.6	Daily	5	None	Moderate
Baqui 2003 [22]	Bangladesh		Zinc plus riboflavin plus vitamin A versus riboflavin plus vitamin A	318	50	6	Weekly	20	Riboflavin 1 mg and 100,000 IU vitamin A	Moderate
			Zinc + iron + riboflavin + vitamin A versus iron + riboflavin + vitamin A	327	44.3	6	Weekly	20	20 mg iron and 1 mg riboflavin and 100,000 IU vitamin A
Gupta 2003 [16]	India	Unselected children between 6 and 41 months of age	Daily zinc versus placebo	189	47.6	4	5 days/week	10	None	High
			Weekly zinc versus placebo	185	46.5	4	Weekly	50	None
Penny 2004 [32]	Peru	Children aged 6-36 months with diarrhea for ≥ 14 days	Zinc plus vitamin C versus vitamin C	159	50.3	6	Daily	10	50 mg vitamin C	Moderate
Bobat 2005 [28]	South Africa	Children who were HIV-positive between 6 and 60 months of age	Zinc plus MMN versus MMN. All children also received cotrimoxazole	96	49	6	Daily	10	Vitamin A (3000 IU), B1 (1.5 mg), B2 (1.2 mg), B6 (1 mg), C (50 mg), D (400 IU) and nicotinamide (10 mg)	Moderate
Brooks 2005 [21]	Bangladesh	Unselected children 60 days to 12 months at enrollment	Zinc versus placebo	1621	51.9	12	Weekly	70	None	Moderate
Long 2006 [29]	Mexico	Unselected children 6-15 mo of age	Zinc versus placebo	364	47.3	12	Daily	20	None	High
			Zinc plus vitamin A versus vitamin A	372	51.3	12	Daily	20	20,000 IU retinol for ≤ 1 yr of age and 45,000 for children > 1 yr every 2 months
Richard 2006 [15]	Rural Peru	Children 0.5 – 15 years of age without chronic illness or severe malnutrition	Zinc versus placebo	418	46.4	7	Daily	20	None	Moderate
			Zinc plus iron versus iron alone	418	50.2	7	Daily	20	15 mg iron
Bhandari 2007 [31]	India	Unselected children 1-23 months of age	Zinc plus iron plus folic acid versus iron and folic acid	94359	52.7	12	Daily	10 (infants < 6 months received half the tablet)	12.5 mg iron and 50 µg folic acid	High
Luabeya 2007 [19]	South Africa	Unselected children 4-6 months of age	Zinc plus vitamin A versus vitamin A	226	53.1	18	Daily	10	1250 IU of vitamin A	Moderate
Sazawal 2007 [27, 35]	Zanzibar	Unselected children 1-35 months	Zinc plus vitamin A versus placebo plus vitamin A	42546	50.4	16.2 (mean)	Daily	10 (5 in children younger than one year)	200,000 IU vitamin A every 6 months for children 12 months or older and 100,000 IU for children 6-11 months	High
			Zinc + iron + folic acid + vitamin A versus iron + folic acid + vitamin A	16070	50.5	25,524 child-years was the total follow-up	Daily	10 (5 in children younger than one year)	Iron 12.5 mg, folic acid 50 µg, and vitamin A as above (children < 1 yr received half the tablet)
Tielsch 2006 [30, 34]	Nepal	Unselected children 1-35 months of age	Vitamin A plus zinc versus vitamin A	41276	51.5	60,636.3 person-years of follow-up	Daily	10	Vitamin A (200,000 IU for children 12 months or older, 100,000 IU for 6-12 months and none for children under 6 months) twice per year	High
			Vitamin A + zinc + iron + folic acid versus vitamin A + iron + folic acid	17079	51.6	19,266.5 person-years of follow-up	Daily	10	Iron 12.5 mg and folic acid 50 µg. Vitamin A as above. Children under 1 year received half the tablet
a. Only major selection criteria are listed here. A study population is considered “unselected” if the inclusion and exclusion criteria
	were such that almost all screened participants were eligible to participate in the study.
b. The study treatment groups included in this column differed only by the presence or absence of zinc.
c. Total sample size of both study groups combined
d. All nutrients listed were provided to both study groups within a group comparison
