# Supplementary material for: Preventive zinc supplementation in developing countries: impact on mortality and morbidity due to diarrhea, pneumonia and malaria
Source: BMC Public Health. 2011 Apr 13;11(Suppl 3):S23. doi: 10.1186/1471-2458-11-S3-S23 (PMC3231897; doi:10.1186/1471-2458-11-S3-S23)
Supplement: Additional File 2 — Risk of bias table for the included studies according to the latest recommendations of the Cochrane Handbook [file 1471-2458-11-S3-S23-S2.xlsx]

## Sheet: Sheet1
Additional File 2: Risk of bias table for the included studies according to the latest recommendations of the Cochrane Handbook
Study	Adequate sequence generation	Allocation concealment	Blinding of participants, personnel and outcome assessors	Incomplete outcome data addressed	Free of selective outcome reporting
Ninh 1996 [23]	YES	UNCLEAR	YES	YES	UNCLEAR
	Quote: “The subjects were pair-matched according to age, sex, commune, initial nutritional status and number of siblings. Each member of a pair was randomly assigned to take either a zinc supplement or a placebo”	Comment: Insufficient information to permit judgment	Quote: “The group to which the patient was assigned was unknown to the child’s family and to the members of the investigation team”	32/105 pairs were excluded, but numbers not given according to the treatment groups. The reasons for exclusion mentioned and also that the initial characteristics of the excluded subjects were not significantly different from those of the remaining population	The study protocol was not available to permit a clear judgment.
	Comment: Probably done		Comment: Double-blind
Sazawal 1997 [7, 25]	YES	YES	YES	YES	UNCLEAR
	Quote: “Randomization schedules with permuted blocks of 10 were used for children”	Quote: “Within each stratum, enrolled children were assigned sequential serial numbers indicating whether they would receive the zinc preparation or placebo. The code, which was kept by WHO personnel, was not available to the investigators until the end of the study”	Quote: “The solutions were identical in appearance and taste”	30/609 (4.9%) children were excluded from the analysis. Of 579 children, there were 90421 d of actual follow-up compared to 104220 d if all 579 had completed follow-up. Loss of data due to withdrawal, temporary non availability, or permanent attrition was only 13%	The study protocol was not available to permit a clear judgment.
	Comment: Probably done	Comment: Probably done	Comment: Double-blind
Shankar 2000 [26]	YES	YES	YES	YES	UNCLEAR
	Quote: “Children within these strata were individually allocated to computer-generated randomly permuted 4-person blocks of two codes, Zn or placebo (PL)”	Quote: “The tablets were encoded and the assignment held off-site by personnel not involved in the study”	Quote: “Placebos were indistinguishable from the supplements in color, size, or taste”	Exclusion (0%) and attrition (24.3% in zinc and 21% in placebo groups) were mentioned in the study. The numbers of lost to follow-up were balanced across the groups, with the reasons being similar	The study protocol was not available to permit a clear judgment.
	Comment: Probably done	Comment: Probably done	Comment: Double-blind
Umeta 2000 [24]	YES	UNCLEAR	YES	NO	UNCLEAR
	Quote: “The infants, both stunted and non-stunted, were matched by sex, age, and recumbent length and randomly assigned to receive the zinc supplement or placebo”		Quote: “The supplement and placebo were indistinguishable in colour”	Attrition: 5/50 (10%) in zinc stunted, 5/50 (10%) in placebo stunted, 3/50 (6%) in zinc non stunted and 3/50 (6%) in placebo non stunted groups. The reasons for lost to follow-up not given. Per-protocol analysis done	The study protocol was not available to permit a clear judgment.
	Comment: Probably done	Comment: Insufficient information to permit judgement	Comment: Double-blind
Muller 2001 [17]	YES	YES	YES	YES	UNCLEAR
	Quote: “Children were allocated zinc or placebo in blocks of 30 (15 zinc, 15 placebo) by computer generated randomly permutated codes”		Quote: “The tablets were identical in appearance and taste”	Exclusion (0.6%) and attrition (4.2% in intervention group and 2.6% in placebo group), along with their reasons were reported. Similar reasons for missing data across the two groups	The study protocol was not available to permit a clear judgment.
	Comment: Probably done	Comment: Probably done since the computer generated randomly permutated codes were prepared by the World Health Organization
			Comment: Double blind
Bhandari 2002 [20, 33]	YES	YES	YES	YES	UNCLEAR
	Quote: “A simple randomization scheme in blocks of 8 was generated by a person who was not involved in the field work or the data analysis, using the SAS software”	Quote: “GK Pharma ApS (Koge, Denmark) labelled the bottles with unique identification numbers according to the randomization code”	Quote: “The zinc and placebo syrups were similar in appearance, taste, and packaging”	1093/1241 (88.1%) in zinc group and 1133/1241 (91.3%) in placebo group completed 4 mo follow up. Reasons for lost to follow-up before completing 4 mo were similar across the 2 groups	The study protocol was not available to permit a clear judgment.
	Comment: Probably done	Comment: Probably done	Comment: Double-blind
Osendarp 2002 [18]	YES	UNCLEAR	YES	YES	UNCLEAR
	Quote: “Infants were randomly allocated”	Quote: “The codes of the supplements were unknown to both participants and study staff and were broken only after data editing and cleaning were completed”	Quote: “The codes of the supplements were unknown to both participants and study staff and were broken only after data editing and cleaning were completed”	During the course of the study 31 infants (10%) were lost to follow-up [14 (9%) in the zinc and 17 (11%) in the placebo group; NS]. There were no differences in reasons for being lost to follow-up between the 2 treatment groups	The study protocol was not available to permit a clear judgment.
	Comment: Probably done	Comment: Insufficient information to permit judgement	Comment: Double-blind
Baqui 2003 [22]	UNCLEAR	UNCLEAR	YES	YES	UNCLEAR
	Quote: “Eligible infants were randomly allocated to one of the five study groups”		Quote: “Each study infant received a weekly dose of the assigned supplement, which was presented in the same type of capsules and labeled in such a way that the various types of supplements could not be differentiated”	Attrition = 22/161 (13.7%) in zinc group and 13/157 (8.3%) in control group reported along with the reasons	The study protocol was not available to permit a clear judgment.
	Comment: Insufficient information to permit judgement	Comment: Insufficient information to permit judgement	Comment: Probably double-blind
Gupta 2003 [16]	YES	YES	YES	YES	UNCLEAR
	Quote: “The randomization was done by a statistician using random number tables”	Quote: “Both 30 and 120 ml bottles were numbered according to the random number by the pharmaceutical company, which kept the code number to maintain confidentiality”	Quote: “The two zinc syrups and placebo were similar in colour and taste and were prepared in identical bottles”	10/290 (3.5%) children were excluded as they reached the age of 41 mo at the time of supplementation	The study protocol was not available to permit a clear judgment.
	Comment: Probably done	Comment: Probably done	Comment: Double-blind
Penny 2004 [32]	UNCLEAR	UNCLEAR	YES	YES	UNCLEAR
	Comment: Insufficient information to permit judgement	Comment: Insufficient information to permit judgement	Comment: Double-masked	14/81 (17.3%) in zinc and 13/83 (15.7%) placebo groups lost to follow-up with reasons reported	The study protocol was not available to permit a clear judgment.
Bobat 2005 [28]	YES	UNCLEAR	YES	YES	UNCLEAR
	Quote: “Randomisation lists were computer generated at the WHO in a fixed block size of eight”	Quote: “An investigator at Grey’s Hospital assigned children to the treatment groups. The investigators were unaware of the treatment allocation until follow up was completed”	Quote: “The investigators were unaware of the treatment allocation until follow up was completed”	9/105 (8.6%) were excluded. 2/46 (4.4%) and 9/50 (18%) did not complete trial in zinc and placebo groups, respectively. The reasons for lost to follow-up were given.	The study protocol was not available to permit a clear judgment.
	Comment: Probably done	Comment: Insufficient information to permit judgement	Comment: Double blind study
Brooks 2005 [21]	YES	UNCLEAR	YES	YES	UNCLEAR
	Quote: “Random assignment to zinc or placebo was done with permuted blocks of variable length between two and eight”	Comment: Insufficient information to permit judgement	Quote: “The placebo was non-nutritious and vitamin-free, designed to be identical to the zinc syrup in colour, odour and taste”	Exclusion (2.1%) and attrition (12.7% in zinc group and 5.4% in placebo) data were reported. Childen who withdrew or emigrated were right-censored (i.e. data were included in analysis up to the point of withdrawal, even though they did not complete the observation period)	The study protocol was not available to permit a clear judgment.
	Comment: Probably done		Comment: Probably blinded
Long 2006 [29]	YES	YES	YES	YES	UNCLEAR
	Quote: “The randomization sequence was generated by using a random-number table by project personnel from CENSIA”	Quote: “These solutions were packaged in consecutively numbered, color-coded, opaque plastic droplet bottles”	Quote: “The vitamin A, zinc, and vitamin A + zinc supplements were prepared by personnel at the National Institute of Nutrition in 5-mL solutions that were similar in taste and appearance”	14/800 (1.8%) excluded. Attrition rates are 15/196 (7.7%) in zinc group and 15/198 (7.6%) in placebo group. The reasons were similar across the groups	The study protocol was not available to permit a clear judgment.
	Comment: Probably done	Comment: Probably done	Comment: Double-blind
Richard 2006 [15]	YES	UNCLEAR	YES	YES	UNCLEAR
	Quote: “We randomized children meeting the entry criteria in blocks of four into four supplement groups with stratification on age”	Comment: Insufficient information to permit judgement	Quote: “The participants and study personnel were both masked throughout the study to the supplement contents. The data analyst was masked for the seminal analyses and was unmasked for additional analyses and sub-analyses. No data were excluded or altered after unmasking”	Attrition = 51/214 (23.8%) in zinc group and 58/215 (27%) in placebo group. Reasons for attrition were similar across the two groups	The study protocol was not available to permit a clear judgment.
	Comment: Probably done		Comment: Double-blind
Bhandari 2007 [31]	YES	YES	YES	YES	UNCLEAR
	Quote: “Two randomization lists were computer generated”	Quote: “Half of the 16 letter codes were randomly assigned to the zinc and IFA group and the other half to the IFA group. This code was only available with the WHO and the company that prepared and packaged the supplement”	Quote: “The control group tablets were similar in appearance and taste except they contained a placebo for zinc”	Exclusion and attrition data along with reasons for lost to follow-up given in the study	The study protocol was not available to permit a clear judgment.
	Comment: Probably done	Comment: Probably done	Comment: Double-blind
Luabeya 2007 [19]	YES	YES	YES	YES	UNCLEAR
	Quote: “An allocation list was prepared using computer-generated random numbers and a block size of six”	Quote: “The manufacturer prepared numbered packs of tablets corresponding to the allocation list”	Quote: “Investigators, study staff and participants were blind to the treatment assignments”	Exclusion (12.7%) and attrition (8.1% in vitamin A + zinc and 8.9% in vitamin A group) data were reported along with their reasons.	The study protocol was not available to permit a clear judgment.
	Comment: Probably done	Comment: Probably done	Comment: Double-blind
Sazawal 2007 [27, 35]	YES	YES	YES	YES	UNCLEAR
	Quote: “Randomisation was by household, by an allocation sequence (permuted block randomisation with block length of 16) computer-generated by WHO”	Quote: “To ensure masking, we labelled the strips of supplements with 16 letter codes—four for each of the groups. This letter code was hidden in the batch number on each strip of tablets. On enrolment, we assigned every child a code. Labels with the child’s name on were then printed from a computer database and attached by the pharmacy to the appropriate strip of supplements”	Quote: “Tablets of both groups were similar in packaging, appearance, taste, and inactive ingredients”	3632/21274 (17.1%) lost to follow-up in zinc + vitamin A group, and 3366/21272 (15.8%) in placebo and vitamin A group. Reasons were similar across the groups	The study protocol was not available to permit a clear judgment.
	Comment: Probably done	Comment: Probably done	Comment: Double-blind
Tielsch 2007 [30, 34]	YES	YES	YES	YES	UNCLEAR
	Quote: “Sectors were randomly assigned to treatment groups in blocks of four, stratified by Village Development Committees (VDC) and geographical area”	Quote: “All possible orders of the four treatment groups were written on 107 paper slips, with roughly equal numbers of slips for each order. One slip was randomly drawn to assign treatment codes to four sectors within a VDC. This continued until all sectors were assigned”	Quote: “All investigators, study staff, and participants were unaware of the assigned treatment”	9792/21752 (45%) vs. 9837/21065 (46.7) followed through 36 months in the zinc group vs. placebo, respectively. This data given along with reasons for loss to follow-up.	The study protocol was not available to permit a clear judgment.
	Comment: Probably done	Comment: Probably done	Comment: Double masked
